# Supplementary material for: UV Aging Strengthens the Effects of Polyvinyl Chloride Microplastics on Soil Bacterial Community Structure and Predicted Functional Profiles
Source: Biology (Basel). 2026 Jul 17;15(14):1181. doi: 10.3390/biology15141181 (PMC13403993; doi:10.3390/biology15141181)
Supplement: Supplementary file 1 [file biology-15-01181-s001.zip]

Archive with 1 entries (1 files):
- biology-4402113-supplementary.pdf
